# Supplementary material for: Effect of Early Administration of Anti‐MRSA Drugs for Febrile Neutropenia in Allogeneic Hematopoietic Cell Transplantation
Source: EJHaem. 2026 Feb 17;7(1):e70251. doi: 10.1002/jha2.70251 (PMC12910238; doi:10.1002/jha2.70251)
Supplement: Supplementary file 2 — Supporting Table 1: jha270251‐sup‐0001‐tablesS1‐S7.xlsx [file JHA2-7-e70251-s002.xlsx]

## Sheet: Supplemental Table 1
Blood culture results		Early decision	Late decision	P Value
		n=45	n=34
Gram positive		36 (80.0 %)	10 (29.4 %)	<0.001***
	MSSA	4 (8.9 %)	1 (2.9 %)
	CNS	18 (40.0 %)	2 (5.9 %)
	Bacillus cereus	5 (11.1 %)	2 (5.9 %)
	Enterococcus species	1 (2.2 %)	4 (11.8 %)
	Streptococcus species	4 (8.9 %)	1 (2.9 %)
	Others	4 (8.9 %)	0 (0.0 %)
Gram negative		8 (17.8 %)	24 (70.6 %)
	Klebsiella species	5 (11.1 %)	14 (41.2 %)
	Escherichia coli	0 (0.0 %)	6 (17.6 %)
	Citrobacter species	0 (0.0 %)	2 (5.9 %)
	Pseudomonas aeruginosa	1 (2.2 %)	1 (2.9 %)
	Others	2 (4.4 %)	1 (2.9 %)
Candida albicans		1 (2.2 %)	0 (0.0 %)
				*** p<0.001
Abbreviation: MSSA, Methicillin-susceptible Staphylococcus aureus. CNS, Coagulase-negative staphylococci.
Supplemental Table 1. Comparison of blood culture results in early decision and late decision groups of anti-MRSA drugs administration.

## Sheet: Supplemental Table 2
Negative or positive in blood culture	Early decision	Late decision	P Value
	n=91	n=95
Negative	58 (63.7%)	70 (73.7 %)	0.157
Positive	33 (36.3%)	25 (26.3%)
Supplemental Table 2. Comparison of blood culture positive and negative rates between early decision and late decision groups.

## Sheet: Supplemental Table 3
Reason for early administration of anti-MRSA drugs	No. of events(%)
Blood culture	19 (20.9)
Mucosal disorder	18 (19.8)
Focal infection	6 ( 6.6)
Hemodynamic instability	2 ( 2.2)
Delay in fever resolution	24 (26.4)
History of MRSA or VRE infection	2 ( 2.2)
Unknown	20 (22.0)
Abbreviation: VRE, Vancomycin-Resistant Enterococcus.
Supplemental Table 3. Reasons for initiating anti-MRSA drugs in the early-decision group.

## Sheet: Supplemental Table 4
Variable		Univariate		Multivariate
		OR (95% CI)	P Value	OR (95% CI)	P Value
Anti-MRSA drug administration	Early decision	1	Reference	1	Reference
	Late decision	0.47 (0.23-0.97)	0.041*	0.45 (0.21-1.01)	0.052
Age at transplant (continuous)		1.01 (0.99-1.04)	0.284	-	-
Disease status	CR	1	Reference	1	Reference
	Non CR	0.64 (0.25-1.61)	0.343	1.00 (0.34-2.93)	0.99
	Untreated	2.73 (1.16-6.43)	0.022*	3.14 (1.10-8.95)	0.032*
Source of stem cell	Bone marrow	1	Reference	1	Reference
	Peripheral blood	2.69 (0.94-7.72)	0.065	2.04 (0.62-6.73)	0.243
	Cord blood	0.44 (0.19-1.00)	0.05	0.78 (0.23-2.69)	0.7
HLA compatibility	Match	1	Reference	1	Reference
	Mismatch	0.48 (0.23-0.99)	0.048*	0.52 (0.19-1.46)	0.216
Conditioning	MAC	1	Reference	-	-
	RIC	1.30 (0.64-2.65)	0.469	-	-
Disease	Myeloid	1	Reference	1	Reference
	Lymphoid	0.46 (0.22-1.00)	0.049*	0.67 (0.26-1.68)	0.389
Mucosal disorder	Mild	1	Reference	1	Reference
	Severe	2.01 (0.99-4.11)	0.055	1.87 (0.84-4.18)	0.127
					* p<0.05
Abbreviations: CR, complete remission; MAC, myeloablative conditioning; RIC, reduced intensity conditioning;
HLA, human leukocyte antigen.
Supplemental Table 4. Clinical features affecting fever resolution in univariate and multivariate analysis of patients not
receiving anti-MRSA drugs based on blood culture results.

## Sheet: Supplemental Table 5
Subgroup		No. of events	OR (95% CI)	P Value
Mucosal disorder	Mild	89	0.56 (0.17-1.80)	0.328
	Severe	60	0.32 (0.10-1.08)	0.067
Age at transplant	<51	77	0.44 (0.13-1.47)	0.181
	>=51	72	0.37 (0.11-1.32)	0.126
Disease Status	CR	91	0.48 (0.18-1.31)	0.152
	Non CR	31	-	-
	Untreated	27	0.53 (0.07-3.97)	0.534
Source of stem cells	Bone marrow	85	0.38 (0.13-1.13)	0.082
	Peripheral blood	16	0.34 (0.03-4.54)	0.418
	Cord blood	48	0.80 (0.17-3.90)	0.784
HLA compatibility	Match	76	0.36 (0.13-1.05)	0.062
	Mismatch	73	0.56 (0.16-1.95)	0.36
Abbreviations: HLA, human leukocyte antigen; CR, complete remission.
Supplemental Table 5. Analysis of the effect of timing of anti-MRSA drugs administration on fever resolution by
stratification of patient background in patients not receiving anti-MRSA drugs based on blood culture results.

## Sheet: Supplemental Table 6
Variable		Univariate		Multivariate
		HR (95% CI)	P Value	HR (95% CI)	P Value
Anti-MRSA drug administration	Early decision	1	Reference	1	Reference
	Late decision	1.44 (0.92-2.25)	0.11	1.51 (0.96-2.37)	0.072
Age at transplant (continuous)		1.00 (0.99-1.02)	0.76	-	-
Disease status	CR	1	Reference	-	-
	Non CR	0.92 (0.51-1.63)	0.76	-	-
	Untreated	1.23 (0.71-2.11)	0.46	-	-
Source of stem cell	Bone marrow	1	Reference	1	Reference
	Peripheral blood	0.40 (0.15-1.06)	0.065	0.44 (0.16-1.22)	0.11
	Cord blood	1.56 (0.98-2.46)	0.058	0.86 (0.46-1.61)	0.64
HLA compatibility	Match	1	Reference	1	Reference
	Mismatch	1.9 (1.19-3.04)	0.008**	2.07 (1.08-3.94)	0.027*
Conditioning regimen	MAC	1	Reference	-	-
	RIC	0.95 (0.59-1.53)	0.83	-	-
Disease	Myeloid	1	Reference	-	-
	Lymphoid	1.05 (0.66-1.67)	0.85	-	-
Mucosal disorder	Mild	1	Reference	-	-
	Severe	0.66 (0.40-1.09)	0.1	-	-
				* p<0.05	** p<0.01
Abbreviations: CR, complete remission; MAC, myeloablative conditioning; RIC, reduced intensity conditioning;
HLA, human leukocyte antigen.
Supplemental Table 6. Univariate and multivarite analyses of factors associated with grade II-IV acute GVHD
in patients not receiving anti-MRSA drugs based on blood culture results.

## Sheet: Supplemental Table 7
Subgroup		No. of events	HR (95% CI)	P Value
Mucosal disorder	Mild	89	1.47 (0.84-2.58)	0.18
	Severe	60	1.19 (0.51-2.75)	0.69
Age	<51	77	0.73 (0.36-1.48)	0.38
	>=51	72	2.66 (1.23-5.77)	0.013*
Disease Status	CR	91	1.04 (0.57-1.90)	0.89
	Non CR	31	2.18 (0.65-7.26)	0.21
	Untreated	27	3.19 (0.87-11.66)	0.08
Source of stem cell	Bone marrow	85	1.60 (0.83-3.07)	0.16
	Peripheral blood	16	1.52 (0.21-10.97)	0.68
	Cord blood	48	1.47 (0.77-2.80)	0.24
HLA compatibility	Match	76	1.10 (0.53-2.29)	0.79
	Mismatch	73	1.85 (1.06-3.23)	0.031*
				* p<0.05
Abbreviations: HLA, human leukocyte antigen; CR, complete remission.
Supplemental Table 7. Analysis of the effect of timing of anti-MRSA drug administration on grade II-Ⅳ acute GVHD by
stratification of patient background in patients not receiving anti-MRSA drugs based on blood culture results.
